# Supplementary material for: Aβ efflux impairment and inflammation linked to cerebrovascular accumulation of amyloid-forming amylin secreted from pancreas
Source: Commun Biol. 2023 Jan 3;6:2. doi: 10.1038/s42003-022-04398-2 (PMC9810597; doi:10.1038/s42003-022-04398-2)
Supplement: Supplementary file 4 — Supplementary Data 1 [file 42003_2022_4398_MOESM4_ESM.xlsx]

## Sheet: Figure 1
Figure 1C					Figure 1D				Figure 1E						Figure 1G				Figure 1H
DEM	MCI	CU			Log [blood amylin (pM)]	Log[blood insulin (pM)]			Q2m	Q1m	Q2M	Q1M			Brain tissue amylin (pM)	Brain tissue Aβ-42 (pM)			Plasma amylin (pM)	Brain Amylin (pM)
2.41159	1.27353	4.36551			0.382303	-0.36465			3.8	4.6	8.3	0.1			22.2708	64.9303			18.6712	10.1216
2.23586	2.58737	2.28565			0.349444	-0.29338			0.3	0.2	8.4	6.6			11.728	82.6361			26.9858	10.1428
3.1249	2.82531	2.59188			0.494836	-0.35018			0.9	0.3	10.9	4.3			20.6965	211.421			11.5776	13.0393
2.316	9.27996	3.49014			0.364738	-0.5064			0.4	0.3	8.2	0.2			10.1216	64.7245			9.0821	4.00766
4.79213	4.94255	6.15295			0.680529	-0.33092			11.5	7.3	0.6	0.2			12.4244	43.947			32.3454	12.5816
28.1534	5.54862	3.5909			1.44953	0.407631			10.1	0.4	23.7	2			23.6552	98.9158			27.6974	15.0674
4.55284	4.25998	10.783			0.658282	-0.25848			0.5	0.4	19.9	0.1			19.3161	119.085			45.5992	16.6152
2.83637	2.82442	0.860812			0.452763	-0.13009			0.6	0.4	1.7	1.1			10.1428	79.77			27.3568	25.6934
10.6556	4.35675	1.31582			1.02758	-0.33423			8.2	14.2	0.7	0.2			22.8548	74.4878			13.5207	12.8103
3.94442	28.727	2.10134			0.595983	-0.03599			18.2	0.3	6.6	0.1			11.6885	133.589			54.4509	16.3781
4.32656	4.18432	2.87422			0.636143	0.051262			1.6	0.7	25	1			13.0393	92.8617			27.5619	13.8248
27.6844	1.0208	0.984495			1.44223	0.47294			1.1	0.3	4.3	7.6			4.00766	64.0167			13.8145	19.1424
3.04227	3.79021	1.45138			0.483198	-0.1801			7.4	2.5	15.4	4.1			20.132	99.9225			32.3147	15.9583
6.55645	2.51562	1.10036			0.816669	-0.25953			13.5	3	6.6	0.4			12.5816	202.072			13.043	10.3261
4.32734	1.48181	1.02958			0.636221	-0.3484			3.9	4	4.8	0.3			14.0465	115.691			11.2088	18.332
3.26422	2.90277	1.12163			0.513779	-0.3559			5.7	4.9	3.1	0.2			15.0674	51.0235			12.0576	19.7201
4.64949	1.63057	0.919383			0.667405	-0.30199			6.4	0.1	3.7	0.2			16.6152	223.689			25.2125	17.4938
1.93476	1.0663	2.45999			0.286626	-0.37006			0.4	0.3	11.2	3.7			25.6934	90.4944			39.764	18.6503
30.9221	3.61038	3.71587			1.49027	1.17799			8.1	3.5	2.8	1			30.2094	46.4648			48.3081	25.2633
		1.52454			0.105009	-0.27395			5	1	13.2	0.1			12.8103	147.096
		1.33859			0.412858	-0.49465			8.8	10.7	8.3	5.8			38.7634	225.397
		1.12427			0.451066	-0.33716			4.5	25.9	0.6	0.3			16.3781	135.092
		6.49598			0.967546	1.22352			0.7	0.3	4.4	0.2			13.8248	163.687
		1.01125			0.693951	-0.38204			11.7	3.1	4	19.2			36.9714	307.427
		4.67965			0.744185	-0.25717			18.7	3.6	2.4	2.5			23.8086	105.74
		1.17438			0.629408	-0.24755			7.1	5.9	1.7	0.4			37.2638	172.283
		2.45364			0.45093	-0.35551			10.6	7.9	5.4	0.2			15.9583	298.669
		2.35494			0.639163	0.072806			10.3	5.3	5.3	5.9			10.3261	59.7315
		3.41255			1.45829	0.315431									24.0856	72.4607
		1.25669			0.621625	-0.279									18.332	96.3735
		18.3169			0.008941	-0.30938									19.7201	98.3123
		1.01862			0.578664										17.4938	122.286
		1.37698			0.400645	0.234708									37.4248	131.032
		1.08818			0.170792	-0.15433									18.8363	161.46
		1.34459			0.462812	-0.37099									37.0848	86.4143
		2.18112			0.212339	-0.21294									17.2848	107.328
		0.179802			0.027878	-0.28018									18.6503	124.174
		1.34738			0.557552	-0.06051									25.2633	228.773
		1.54098			0.640035	-0.30912									19.5677	272.501
		2.33107			0.35901	-0.27604									35.6763	303.295
		10.0124			0.413614	-0.43614									21.6664	125.724
		1.26779			0.542843	-0.14342									16.4455	85.2201
					0.789083	-0.02906									19.3382	271.092
					0.555203	-0.38164									16.7928	72.3883
					1.03274	-0.32041									20.8725	80.3884
					-0.06509	-0.21066									14.4569	114.101
					0.119197	-0.19982									12.4431	80.6963
					0.322496	-0.4875									19.2896	122.78
					0.45852	-0.26297									11.316	142.064
					-0.00679	-0.37208
					0.161781	0.023052
					0.041533	-0.29842
					0.012658	-0.15522
					0.049851	-0.27137
					-0.0365	-0.3188
					0.390933	-0.45884
					0.57006	-0.11674
					0.183138	-0.03101
					0.126647	-0.35815
					0.050871	-0.37146
					0.812644	1.23698
					0.00486	-0.36414
					0.670213	1.18136
					0.069807	-0.20198
					0.389812	-0.19923
					0.37198	-0.23708
					0.533079	-0.33599
					0.099228	-0.16318
					1.26285	0.919958
					0.008013	-0.25023
					0.138928	-0.11446
					0.0367	-0.25829
					0.128589	-0.10642
					0.338679	-0.21721
					-0.7452	-0.13197
					0.129489	-0.21686
					0.187796	0.131144
					0.367556	0.308562
					1.00054	1.06911
					0.103046	-0.14485

## Sheet: Figure 2
Figure 2A						Figure 2B						Figure 2C				Figure 2E				Figure 2G				Figure 2H				Figure 2I
Glucose (mg/dl)	Error Bar	Blood Amylin	Error Bar			Blood amylin (pM)						%CD14+ cells				Plasma IL-1β (ng/g of total protein)				GFAP+ (% area)				CD68 (% area)				CD11b (% area)
100	10	100	5.5			HIP Rats						WT	HIP			WT	HIP			WT	HIP			WT	HIP			WT	HIP
140	16	185	31			8M	12M	16M	DEM			0.08	0.953721			1.14058	1.42626			0.3703	1.30343			0.105316	0.131895			0.041046	0.252667
354	43	333	64			1.09332	0.810191	0.634579	2.41159			0.17	0.357835			0.994413	1.38119			0.4155	1.3046			0.040028	0.391868			0.0875	0.1001
						1.15076	0.742802	0.842829	2.23586			0.02	1.18142			1.53633	2.27021			0.482429	0.79925			0.002633	0.070421			0.105	0.2242
						0.683278	1.12597	0.778922	3.1249			0.09	1.33462			1.03128	1.14067			0.503141	2.42256			0.016638	0.139667			0.0269	0.059625
						0.594868	0.52071	0.743106	2.316			0.05	2.58645			1.10508	1.53434			0.0793	1.0529			0.210067	0.034438			0.0759	0.0813
						0.590246	1.0913	1.61274	4.79213			0.059792	0.264792			1.34107	1.51782							0.4017	0.645286			0.7423	1.13656
						0.584111	0.861482	1.39497				0.068333	0.179375			1.02453	1.4074							0.29525	1.282			0.955364	1.80982
							0.49856	0.698392	4.55284			0.059792	0.239167			1.01682	1.35577							1.00186	1.32267			1.70956	2.27564
							0.784237	1.28974	2.83637			0.059792	0.05125			1.3605	1.30418							0.559111	1.628			1.12756	2.25256
							0.587652	1.05451	10.6556			0.162292	0.187917			1.01785	1.46249							0.334111	1.9011			0.707545	3.91564
							0.608321	1.17607	3.94442
							1.13056	0.537899	4.32656			%CD14+ cells amylin -positive
							0.895632	1.88571				WT	HIP
							0.423962	1.69585	3.04227			0.07	0.729783
							1.58986	1.69585	6.55645			0.15	0.342391
							1.97849	2.82641	4.32734			0.02	0.925435
								2.9324	3.26422			0.08	1.06435
									4.64949			0.05	1.01348
									1.93476			0.056304	0.225217
												0.064348	0.16087
												0.056304	0.217174
												0.048261	0.040217
												0.144783	0.168913

## Sheet: Figure 3
Figure 3A				Figure 3B				Figure 3D				Figure 3E				Figure 3G
Blood Th-T amyloid signal intesity (RFU/μg: norm. to WT)				Brain microvessel lysate amylin (ng/mg)				Blood Th-T amyloid signal (RFU/μg: norm. to APP/PS1)				Brain microvessel lysate amylin (ng/mg)				CD68 (% area)
WT-8 M	HIP-8 M			WT	HIP			APP/PS1-8 M	APP/PS1/HIP-8 M			APP/PS1-8 M	APP/PS1/HIP-8 M			APP/PS1	APP/PS1/HIP
0.51869	1.45498			4.70396	20.2608			0.723855	1.51953			0.723855	1.51953			0.185214	0.556655
0.22599	0.99298			8.62623	16.2716			0.224274	1.25597			0.224274	1.25597			0.281696	0.383771
0.76637	1.61905			12.1725	5.97617			0.434519	1.25027			0.434519	1.25027			0.129767	0.547853
0.66098	3.52687			11.2162	10.9812			1.21009	2.13423			1.21009	2.13423			0.347929	0.293462
2.36331	1.81974			7.17684	21.3523			1.35757	1.05761			1.35757	1.05761			0.121471	0.346455
0.4294	1.99062			5.81669	6.97787			0.647799	1.76315			0.647799	1.76315			0.371	0.552
1.32802	2.35806			6.7023	6.69923			1.71073	1.58837			1.71073	1.58837			0.511429	0.871444
1.27016	5.27967			4.3531	8.77697			1.38606	1.33279			1.38606	1.33279			0.706	0.90325
1.31211	1.83099			2.98692	7.77646			1.31094	1.528			1.31094	1.528			0.396909	0.5995
1.12497	1.67409			5.02581	7.87274			0.994163	1.11031			0.994163	1.11031			0.208222	1.05957
																CD11b (% area)
																APP/PS1	APP/PS1/HIP
																0.099571	0.39915
																0.245786	0.093
																0.093611	0.295167
																0.039813	0.323846
																0.209222	0.2917
																0.1945	0.524667
																0.164667	0.702727
																1.022	1.00411
																0.4126	0.577333
																0.217818	1.49225

## Sheet: Figure 4
Figure 4A													Figure 4B				Figure 4C								Figure 4E																	Figure 4F
Ventricle hyperintesities vol (mm2)													Cerebral blood flow (ml/100 g/min)				Nitrite (μM)									Arterial tone (% decrease in diameter)																	Arterial tone (% decrease in diameter)
WT	HIP		WT	HIP		WT	HIP		WT	HIP			WT	HIP			WT 8M	HIP Normal glucose	WT 12M	HIP-Pre diabetic	WT 15M	HIP-Diabetic			Intravascular pressure (mmHg)	WT								HIP diabetic								Intravascular pressure (mmHg)	AKO WT				AKO KO
5M	5M		8M	8M		12M	12M		15M	15M				334.635			3.85231	5.41145	2.57759	8.7079	4.0327	10.104			20	0.5	1.7	0	1.3	0	2.5	0		-1.79641	5.04202	2.11864	10.3448	8.7156	6.06061			20	0	5.24	12.23		0	10.6	6.28
89.064			32.52			94.365			100.7				270.77	262.986			3.59239	4.78707	3.90869	7.23434	4.63797	12.9048			40	29.2	1.2	22.9	2.7	2.4	1.8	4.4		28.6486	5.33808	4.947	30.0971	10.8333	39.1753			40	0	7.42	0		0	5.26	5.71
68.36	46.88		59.68	74.42		116.555	103.76		3.003	94.36			320.425	220.503			4.64254	4.63984	6.08241	5.53261	3.74228	12.313			60	29	20	31.4	21.4	16.9	6.5	5.9		33.8542	32.2034	29.9342	34.8624	28.4585	62.3256			60	11.33	14.85	21.29		11.38	28.8	27.9
18.309	58.345		86.065	113.772		67.5	92.155		74.46	96.675			364.363	285.997			5.05813	3.82669	4.10885	5.46528	3.39005	7.56478			80	33.5	20.1	35.4	21.5	17.1	11.7	28.5		37.5635	42.1053	36.5079	35.7143	35.1351	71.1009			80	18.4	25.37	26.11		13.33	34.2	32.49
38.085	83.735		17.084	70.224		54.295	104.495		74.1	125.24			337.413	277.964			4.66921	4.47907	5.14007	6.24114	4.07572	9.76197			100	29.4	20.1	46.1	23.1	25.9	14.5	26.2		40.099	44.6602	47.352	39.738	40.9091	72.7273			100	21.03	27.48	26.99		14.95	40.6	35.11
57.98	50.05		67.184	76.415		74.825	170.514		43.7	123.192			345.043	308.468			6.44778	4.4744	5.58807	6.8098	4.71534	8.05498
													291.649	272.541
													340.702	184.374			Nitrate (μM)
													289.344	284.088			WT 8M	HIP Normal glucose	WT 12M	HIP-Pre diabetic	WT 15M	HIP-Diabetic
													311.867	315.909			19.9653	21.7524	20.5065	19.3219	27.9412	31.2653
																	19.761	26.1948	18.9798	18.4028	28.6458	30.867
																	21.3439	20.2972	21.6759	16.973	26.9863	36.7136
																	38.3476	23.412	17.642	17.3407	23.3354	31.107
																	23.1311	28.3905	17.6675	25.0408	24.28	33.655
																	21.6503	22.069	20.6189	16.2735	25.3268	37.3519

## Sheet: Figure 5
Figure 5A				Figure 5B				Figure 5G				Figure 5H
Aβ/β-actin (Fold change)				Plasma Aβ/ brain Aβ				P-gp/Actin (fold change vs. WT)				LRP1/Actin (fold change vs. WT)
WT	HIP			WT	HIP			WT	HIP			WT	HIP
0.562847	1.20551			0.635674	0.532581			94.438	53.361			0.343138	0.506314
0.48339	1.71496			0.728452	0.50897			97.623	49.784			0.575406	0.226803
0.380224	1.67278			0.649608	0.500194			90.221	44.037			1.09986	0.192051
0.622869	0.520774			0.614689	0.481286			103.459	53.245			0.627455	0.557362
	1.59571			0.58192	0.560275			53.288	22.929			0.910707	0.636001
									21.85			2.23079	0.571201
												1.21265	0.298217
								P-Glycoprotein /GAPDH				LRP1 /GAPDH (fold change vs. WT
								CTL	h-Amylin			CTL	h amylin
								0.667234	0.483642			0.733395	0.374507
								0.704173	0.409359			1.06874	0.696609
								1.06855	0.411755			1.19786	0.590371

## Sheet: Figure 6
Figure 6B													Figure 6C							Figure 6D							Figure 6E				Figure 6F					Figure 6G				Figure 6H									Figure 6I
Days	TEER (Ωxcm2)												LRP1/GAPDH (fold change vs vehicle)							% of control cell number							Aβ42 transcytosis quotient				LRP1 mRNA (fold change vs vehicle)					LRP1 mRNA (fold change vs WT)				miR-103 fold change (normalized to u6 miRNA)									miR-103 fold change (normalized to u6 miRNA)
1	9.9	8.25	4.95	13.2	11.55	3.3	4.95	6.6	11.55	14.85			vehicle	500 nM	1 uM	5 uM	10 uM			Vehicle	500 nM	1 uM	5 uM	10 uM			vehicle	h amylin			vehicle	human amylin	rat amyllin			WT	HIP			Vehicle				h amylin					WT
2	20.46	9.9	14.85	18.15	22.44	19.8	21.45	11.55	14.85	19.8			1.00002	1.07813	0.794047	0.921713	0.31016			99.9053	102.934	106.045	103.822	102.005			6.10124	4.994			0.88999	6.27738	1.09504			1.29725	1.54988			1.11975	0.925814	0.964615		1.80301	2.79765	1.9905			1.07975
3	39.6	42.9	33	29.7	37.95	33	37.95	36.3	28.05	37.95			1.00007	1.01792	1.01443	0.70209	0.670725			103.06	103.44	105.718	113.729	105.997			5.19649	5.1218			1.00229	6.07989	1.03549			0.90136	1.8749
4	56.1	62.7	61.05	64.35	57.75	66	57.09	55.11	52.8	59.4			1.00001	0.684193	0.688694	0.481787	0.347019			100.336	103.031	106.552	109.617	105.619			5.47456	4.79069			1.12104	6.41919	1.11178			0.85522	2.42087			miR-107 fold change (normalized to u6 miRNA)									miR-107 fold change (normalized to u6 miRNA)
5	72.6	69.3	75.24	74.25	77.55	70.95	67.65	62.7	77.55	72.6										99.2946	105.612	107.025	107.321	110.403			5.386	5.03096												Vehicle				h amylin					WT
6	75.9	85.8	79.2	92.4	87.45	90.75	92.4	86.79	80.85	77.55										102.748	96.2961	102.609	108.422	105.052			7.57268	4.08354												0.956617	0.944204	1.10712		2.27302	2.89251	1.5845			0.73648
7	94.05	95.7	89.1	93.06	94.05	92.4	91.74	94.05	85.8	89.1										99.98	106.374	102.596	104.749	106.895
8	102.3	99	100.65	97.35	103.95	99	99	100.65	92.4	102.3										104.52	95.5471	100.373	91.0483	108.811
9	105.6	108.9	105.6	112.2	108.9	115.5	112.2	102.3	108.9	107.25
10	110.55	108.9	105.6	107.91	110.55	102.3	112.2	110.55	105.6	115.5
[truncated: 13 more columns]

## Sheet: Figure 7
Figure 7A					Figure 7B								Figure 7C														Figure 7D
	Log (fold change)	-Log (p-value)			MAPK Signaling	Gα12/13 Signaling	Neurovascular Coupling Signaling	Adrenomedullin Signaling	Phagosome Maturation Signaling				Gene ID	Gene name	Ensembl id	LSMean(HIP) (HIP vs. WT)	LSMean(WT) (HIP vs. WT)	P-value (HIP vs. WT)	Ratio (HIP vs. WT)	Log2(Ratio) (HIP vs. WT)	Fold change (HIP vs. WT)	chg dir	FC 95% lower limit (HIP vs. WT)	FC 95% upper limit (HIP vs. WT)			Regulation of Intracellular Protein Transport	Outflow Tract Morphogenesis	Cell-Cell Junction Assembly	Cellular Response to Hypoxia	Neurogenesis
Nradd	1.1384	2.0641			3.38	2.96	2.8	2.56	2.52	(-log 10 P value)			Sult5a1	Sult5a1	ENSRNOG00000015695	30.403	17.2908	0.0115474	1.75833	0.814209	1.75833	up	1.13475	2.7246			2.04	2.04	1.96	1.93	1.62	(-log 10 P value)
Adgrg5	0.9821	2.6482											RGD1559459	RGD1559459	ENSRNOG00000042714	2.98406	0.454362	0.00219027	6.56759	2.71536	6.56759	up	1.96967	21.8987
Cxcr1	0.9285	1.5627											Mypn	Mypn	ENSRNOG00000000383	14.7201	7.98261	0.00234441	1.84402	0.882858	1.84402	up	1.2433	2.735
RGD1559459	0.8174	2.6595											L3mbtl3	L3mbtl3	ENSRNOG00000011720	236.148	195.645	0.0290432	1.20702	0.271451	1.20702	up	1.0194	1.42917
Ca9	0.7997	1.9591											Cpxm2	Cpxm2	ENSRNOG00000015902	176.893	114.986	0.0302235	1.53838	0.621413	1.53838	up	1.04204	2.27114
RT1-DOa	0.7654	2.165											ENSRNOG00000000407	---	ENSRNOG00000000407	107.993	83.7309	0.00552337	1.28976	0.367102	1.28976	up	1.07759	1.54371
Gulo	0.6859	1.3115											Jhy	Jhy	ENSRNOG00000008138	153.005	122.377	0.0472305	1.25028	0.322246	1.25028	up	1.00274	1.55893
Bhmt2	0.6455	1.6752											Pdia2	Pdia2	ENSRNOG00000063310	11.2208	5.80039	0.0188017	1.93449	0.951956	1.93449	up	1.11559	3.3545
Ighm	0.6237	4.3242											Ttc34	Ttc34	ENSRNOG00000024526	31.3341	23.3359	0.0298575	1.34274	0.425183	1.34274	up	1.02919	1.75183
Ttc24	0.6173	1.618											Ptp4a2	Ptp4a2	ENSRNOG00000050044	2468.27	2209.1	0.00598126	1.11732	0.160041	1.11732	up	1.03235	1.20928
Esrp1	0.5786	1.3971											Dnah12	Dnah12	ENSRNOG00000059865	31.8089	16.0138	0.0272181	1.98635	0.990116	1.98635	up	1.08026	3.65243
Calml4	0.5783	2.5886											Naa11	Naa11	ENSRNOG00000002031	3.92519	1.3565	0.0324435	2.89361	1.53287	2.89361	up	1.09296	7.66085
Calhm1	0.5376	1.7691											Gabrr2	Gabrr2	ENSRNOG00000007490	28.7806	15.547	4.76194e-05	1.85121	0.888467	1.85121	up	1.37584	2.49082
RT1-Db1	0.5244	2.4916											AABR07054614.1	AABR07054614.1	ENSRNOG00000008245	58.0926	44.9214	0.0200246	1.29321	0.370952	1.29321	up	1.04128	1.60608
Cdh26	0.4914	1.6844											Plin2	Plin2	ENSRNOG00000007060	172.774	140.601	0.0232029	1.22882	0.297279	1.22882	up	1.02855	1.4681
Itprid1	0.4912	1.5342											Alkal2	Alkal2	ENSRNOG00000005154	19.1136	13.2444	0.0391719	1.44315	0.52922	1.44315	up	1.01838	2.04508
Gucy2d	0.4866	2.7419											AC095825.1	AC095825.1	ENSRNOG00000033695	12.6034	8.05135	0.0282142	1.56537	0.646505	1.56537	up	1.04902	2.33588
LOC685849	0.4626	2.1613											Ptprh	Ptprh	ENSRNOG00000058906	62.8764	44.4965	0.017953	1.41306	0.498827	1.41306	up	1.06121	1.88158
Naa11	0.4614	1.4889											RT1-Db1	RT1-Db1	ENSRNOG00000033215	159.863	47.7945	0.00322399	3.3448	1.74192	3.3448	up	1.49781	7.46934
Dppa4	0.4596	2.8289											Cxcr1	Cxcr1	ENSRNOG00000048239	2.59679	0.30617	0.0273739	8.48153	3.08432	8.48153	up	1.26943	56.6681
LOC102547920	0.4473	2.2296											Chrm5	Chrm5	ENSRNOG00000006397	11.0061	5.50307	0.0195299	1.99999	0.999995	1.99999	up	1.11784	3.57831
Zbp1	0.4382	1.6377											Naip5	Naip5	ENSRNOG00000065128	21.2999	13.262	0.0320392	1.60608	0.683546	1.60608	up	1.04149	2.47674
Gapt	0.3985	2.4843											Ctsc	Ctsc	ENSRNOG00000016496	127.767	94.2337	0.0356871	1.35585	0.439196	1.35585	up	1.02057	1.80127
Crb1	0.3955	1.5633											Ca9	Ca9	ENSRNOG00000017073	2.35786	0.373955	0.0109888	6.30518	2.65654	6.30518	up	1.52533	26.0634
Krt18	0.3934	1.796											Slc7a7	Slc7a7	ENSRNOG00000010296	23.4398	16.4853	0.0241021	1.42186	0.50778	1.42186	up	1.0472	1.93057
Col6a5	0.3793	1.4869											Ssmem1	Ssmem1	ENSRNOG00000010345	15.2531	10.6634	0.0424752	1.43041	0.516432	1.43041	up	1.01223	2.02137
Fam47e	0.3476	1.3675											ENSRNOG00000063729	---	ENSRNOG00000063729	23.5101	17.166	0.0291292	1.36957	0.453728	1.36957	up	1.03249	1.81672
RGD1565367	0.3414	1.9814											Cd68	Cd68	ENSRNOG00000037563	59.03	36.7887	0.0406328	1.60457	0.682185	1.60457	up	1.02037	2.52325
Lrrc31	0.3293	2.0237											Adgrg5	Adgrg5	ENSRNOG00000039891	2.93804	0.306169	0.00224812	9.59615	3.26246	9.59615	up	2.24957	40.9349
Dennd2d	0.3236	1.5936											Tmem35b	Tmem35b	ENSRNOG00000028083	10.7466	5.94401	0.0378306	1.80797	0.85437	1.80797	up	1.03385	3.16174
Irx6	0.3148	1.3741											F12	F12	ENSRNOG00000015139	52.2061	35.3627	0.0274691	1.4763	0.56199	1.4763	up	1.04421	2.08721
Krt12	0.313	1.3037											Dynlrb2	Dynlrb2	ENSRNOG00000012450	14.7445	7.30599	0.0114362	2.01814	1.01302	2.01814	up	1.17118	3.47758
Pdcl2	0.3126	1.403											ENSRNOG00000063722	---	ENSRNOG00000063722	115.774	96.6074	0.00900702	1.19839	0.261101	1.19839	up	1.0462	1.37272
Cxcl17	0.3093	1.3029											Ttc24	Ttc24	ENSRNOG00000028765	2.95269	0.712686	0.0240973	4.14304	2.05069	4.14304	up	1.20478	14.2473
Dynlrb2	0.305	1.9417											Galm	Galm	ENSRNOG00000007023	327.945	271.638	0.0102996	1.20729	0.271771	1.20729	up	1.04547	1.39415
Vom1r19	0.3038	2.3652											Fgf1	Fgf1	ENSRNOG00000013867	232.109	144.672	0.023475	1.60438	0.682019	1.60438	up	1.06586	2.415
Fbxo36	0.3032	1.881											Msx1	Msx1	ENSRNOG00000068566	72.0463	47.4786	0.0314801	1.51745	0.601648	1.51745	up	1.03772	2.21894
Chrm5	0.301	1.7093											Cfap45	Cfap45	ENSRNOG00000008492	16.2173	8.76909	0.0419995	1.84937	0.887031	1.84937	up	1.02249	3.34493
Cd1d1	0.2983	1.6829											Mmp2	Mmp2	ENSRNOG00000016695	79.6042	61.419	0.0493634	1.29608	0.374158	1.29608	up	1.00072	1.67862
Dnah12	0.2981	1.5651											ENSRNOG00000067894	---	ENSRNOG00000067894	6.9797	0.250671	0.00013669	27.8441	4.7993	27.8441	up	5.03895	153.861
Pdia2	0.2866	1.7258											ENSRNOG00000069167	---	ENSRNOG00000069167	104.404	67.3893	0.0346713	1.54927	0.63159	1.54927	up	1.03205	2.3257
Pomc	0.2861	1.7419											Acp5	Acp5	ENSRNOG00000046261	38.3716	28.595	0.0451169	1.3419	0.424278	1.3419	up	1.00642	1.78921
Clec12a	0.2819	1.3807											Nectin4	Nectin4	ENSRNOG00000004029	14.52	9.9321	0.0440205	1.46192	0.547868	1.46192	up	1.01022	2.1156
Rbm47	0.2771	1.4777											Dtl	Dtl	ENSRNOG00000004195	18.9982	11.623	0.0393109	1.63454	0.70888	1.63454	up	1.02436	2.60817
Slc26a4	0.2752	1.372											Bcl2a1	Bcl2a1	ENSRNOG00000047606	16.2446	10.1845	0.0181766	1.59503	0.673582	1.59503	up	1.08271	2.34976
Tekt2	0.2749	1.8004											AC131483.1	AC131483.1	ENSRNOG00000007816	14.0545	8.86392	0.00959651	1.58558	0.665015	1.58558	up	1.11867	2.24739
Fyb2	0.2737	1.6107											Tekt2	Tekt2	ENSRNOG00000011033	15.2079	8.07482	0.0158351	1.88338	0.913324	1.88338	up	1.12614	3.14981
Gabrr2	0.2675	4.3222											Chmp4c	Chmp4c	ENSRNOG00000010238	21.3272	13.5345	0.0126733	1.57577	0.656059	1.57577	up	1.10209	2.25305
Cfap45	0.267	1.3768											Ndufa5	Ndufa5	ENSRNOG00000071062	1711.11	1596.43	0.0375775	1.07184	0.100085	1.07184	up	1.00399	1.14426
Ddx60	0.2665	1.5298											Rbm47	Rbm47	ENSRNOG00000002408	11.5693	6.1117	0.0332906	1.89298	0.920658	1.89298	up	1.05185	3.40674
Mypn	0.2658	2.63											ENSRNOG00000067007	---	ENSRNOG00000067007	444.146	409.593	0.0430561	1.08436	0.116842	1.08436	up	1.00253	1.17286
Oasl	0.2625	1.6836											Txnip	Txnip	ENSRNOG00000021201	1145.64	860.448	0.0121127	1.33144	0.41299	1.33144	up	1.06463	1.66512
Tmem35b	0.2572	1.4222											Itprid1	Itprid1	ENSRNOG00000012165	3.94232	1.27217	0.0292297	3.09889	1.63175	3.09889	up	1.12113	8.56559
Dach2	0.2508	1.3644											ENSRNOG00000065214	---	ENSRNOG00000065214	42.7848	32.1684	0.0418153	1.33003	0.411454	1.33003	up	1.01062	1.75038
Arhgap28	0.2485	2.4111											Calml4	Calml4	ENSRNOG00000038202	32.3339	8.53889	0.00257891	3.78667	1.92093	3.78667	up	1.59301	9.00107
Sult5a1	0.2451	1.9375											ENSRNOG00000064994	---	ENSRNOG00000064994	16.9157	11.6011	0.0264517	1.45812	0.544105	1.45812	up	1.04509	2.03437
Nxnl1	0.2374	1.8492											Adgrd1	Adgrd1	ENSRNOG00000023536	82.1799	59.8566	0.000737025	1.37295	0.457277	1.37295	up	1.14216	1.65037
Prnd	0.2371	1.3109											Adra1b	Adra1b	ENSRNOG00000060087	537.576	384.962	0.0234911	1.39644	0.481754	1.39644	up	1.04605	1.86421
Sdr42e1	0.2284	4.2254											Trmu	Trmu	ENSRNOG00000016465	142.884	121.712	0.0380661	1.17394	0.231365	1.17394	up	1.00887	1.36603
Dtl	0.2134	1.4055											Kif20b	Kif20b	ENSRNOG00000018929	19.9249	15.0749	0.0416104	1.32173	0.402424	1.32173	up	1.01066	1.72854
Epgn	0.2128	1.6395											Vom1r19	Vom1r19	ENSRNOG00000063416	12.8774	6.39838	0.00431288	2.0126	1.00906	2.0126	up	1.24503	3.25337
Ifi47	0.2096	1.3829											Nradd	Nradd	ENSRNOG00000020936	3.46556	0.251966	0.00862845	13.7541	3.78179	13.7541	up	1.94486	97.269
Naip5	0.2058	1.4943											Lmo2	Lmo2	ENSRNOG00000009401	201.874	164.331	0.0102081	1.22846	0.296855	1.22846	up	1.04997	1.4373
Cd68	0.2054	1.3911											AC112557.1	AC112557.1	ENSRNOG00000057691	7.85049	4.39716	0.0357599	1.78536	0.836212	1.78536	up	1.03931	3.06692
Fgf1	0.2053	1.6294											Pomc	Pomc	ENSRNOG00000012686	35.3168	18.2744	0.0181164	1.93258	0.950532	1.93258	up	1.119	3.33771
Fam161a	0.2051	1.4067											AABR07048280.1	AABR07048280.1	ENSRNOG00000017640	69.8356	47.9046	0.00733215	1.4578	0.543797	1.4578	up	1.10673	1.92024
Bcl2a1	0.2028	1.7405											Mta3	Mta3	ENSRNOG00000004685	2153.29	1824.1	0.0261875	1.18047	0.239357	1.18047	up	1.01985	1.36637
Chmp4c	0.1975	1.8971											Prnd	Prnd	ENSRNOG00000021260	7.5618	4.38067	0.0488735	1.72617	0.787577	1.72617	up	1.0027	2.97165
Sgcz	0.1966	1.5579											Ifi47	Ifi47	ENSRNOG00000002470	73.954	45.6448	0.0414057	1.62021	0.696178	1.62021	up	1.01898	2.57616
Zfp804b	0.1958	1.4865											Clec12a	Clec12a	ENSRNOG00000054860	18.1457	9.48131	0.0416232	1.91383	0.936466	1.91383	up	1.02494	3.57365
LOC108350852	0.1946	1.5495											Arhgap28	Arhgap28	ENSRNOG00000017065	17.4299	9.83471	0.00388092	1.77228	0.825606	1.77228	up	1.20184	2.61347
Ly86	0.1878	1.5265											Fam161a	Fam161a	ENSRNOG00000009881	20.5896	12.8395	0.0391976	1.60361	0.681323	1.60361	up	1.02367	2.5121
Cpxm2	0.1871	1.5197											Sdr42e1	Sdr42e1	ENSRNOG00000051819	124.396	73.5176	5.95106e-05	1.69205	0.758774	1.69205	up	1.3089	2.18736
Msx1	0.1811	1.502											Lrrc31	Lrrc31	ENSRNOG00000027971	6.77588	3.17429	0.00946783	2.13461	1.09397	2.13461	up	1.20382	3.7851
LOC100911253	0.1807	1.4758											Hfm1	Hfm1	ENSRNOG00000023299	31.3423	23.0457	0.049575	1.36001	0.443615	1.36001	up	1.00057	1.84856
Gpr160	0.1787	2.5834											Ighm	Ighm	ENSRNOG00000034190	106.724	25.3863	4.74077e-05	4.204	2.07176	4.204	up	2.10472	8.39712
F12	0.1692	1.5612											ENSRNOG00000012068	---	ENSRNOG00000012068	8.59215	2.96176	0.00689699	2.90103	1.53657	2.90103	up	1.33969	6.28204
Nectin4	0.1649	1.3563											Gucy2d	Gucy2d	ENSRNOG00000007931	9.54814	3.11398	0.00181163	3.06622	1.61646	3.06622	up	1.51662	6.19911
RGD1564956	0.1637	2.1348											Slc37a1	Slc37a1	ENSRNOG00000001169	179.21	153.434	0.0349449	1.16799	0.224028	1.16799	up	1.01103	1.34931
Alkal2	0.1593	1.407											Nxnl1	Nxnl1	ENSRNOG00000042658	42.5213	24.6129	0.0141526	1.7276	0.788772	1.7276	up	1.11623	2.67383
Mmgt2	0.159	2.1239											AABR07062753.1	AABR07062753.1	ENSRNOG00000004199	87.1021	75.9272	0.0466041	1.14718	0.19809	1.14718	up	1.00207	1.31331
Ssmem1	0.1555	1.3719											Fam47e	Fam47e	ENSRNOG00000062922	8.18241	3.67495	0.0429083	2.22653	1.1548	2.22653	up	1.02589	4.83237
Tmem74	0.1531	1.6374											Fbxo36	Fbxo36	ENSRNOG00000017053	12.0256	5.98246	0.013152	2.01014	1.0073	2.01014	up	1.15758	3.49064
Slc7a7	0.1529	1.6179											Cxcl17	Cxcl17	ENSRNOG00000037814	9.43902	4.63017	0.0497901	2.03859	1.02757	2.03859	up	1.00065	4.15313
Ptprh	0.1502	1.7459											Asb14	Asb14	ENSRNOG00000013346	20.7863	15.168	0.0486511	1.37041	0.454603	1.37041	up	1.00187	1.87451
Adra1b	0.145	1.6291											RGD1565059	RGD1565059	ENSRNOG00000021324	82.7387	69.5961	0.0441066	1.18884	0.249556	1.18884	up	1.00457	1.40691
Adgrd1	0.1377	3.1325											ENSRNOG00000067302	---	ENSRNOG00000067302	15.4152	10.6315	0.0383232	1.44996	0.536015	1.44996	up	1.02019	2.06079
Zfp791	0.1376	1.8004											AABR07055943.1	AABR07055943.1	ENSRNOG00000000958	136.557	109.71	0.0454015	1.24471	0.315811	1.24471	up	1.00449	1.54238
Map3k21	0.1373	1.3855											Zbp1	Zbp1	ENSRNOG00000006314	7.84306	2.85954	0.0230327	2.74277	1.45564	2.74277	up	1.14903	6.5471
Asb14	0.1368	1.3129											Tmem74	Tmem74	ENSRNOG00000065300	170.769	120.041	0.0230478	1.42259	0.508517	1.42259	up	1.04969	1.92795
Hfm1	0.1335	1.3047											AABR07005506.1	AABR07005506.1	ENSRNOG00000025122	13.009	7.88954	0.0306061	1.6489	0.7215	1.6489	up	1.04788	2.59463
Ctsc	0.1322	1.4475											ENSRNOG00000065045	---	ENSRNOG00000065045	7.4362	3.85105	0.0181145	1.93095	0.949313	1.93095	up	1.11884	3.33253
Zfp711	0.1303	1.7993											Crb1	Crb1	ENSRNOG00000010903	22.3148	8.97532	0.0273347	2.48624	1.31397	2.48624	up	1.10721	5.58288
LOC102555289	0.1288	1.6173											Ly86	Ly86	ENSRNOG00000000137	48.1209	31.2293	0.0297523	1.54089	0.623766	1.54089	up	1.04337	2.27565
Ttc34	0.128	1.5249											Spg7	Spg7	ENSRNOG00000015150	834.321	711.156	0.000879267	1.17319	0.230436	1.17319	up	1.06782	1.28896
Piwil2	0.128	1.6077											Gulo	Gulo	ENSRNOG00000016648	3.36375	0.69336	0.0488062	4.85137	2.27839	4.85137	up	1.0083	23.342
Acp5	0.1277	1.3457											Gdi2	Gdi2	ENSRNOG00000018091	3121.65	2919.08	0.018701	1.06939	0.0967937	1.06939	up	1.01123	1.1309
Galns	0.1256	1.4062											Dppa4	Dppa4	ENSRNOG00000025404	6.52286	2.26358	0.00148299	2.88166	1.5269	2.88166	up	1.50028	5.53496
Txnip	0.1243	1.9168											Pdcl2	Pdcl2	ENSRNOG00000002169	6.49259	3.16113	0.039533	2.05388	1.03836	2.05388	up	1.03509	4.07545
Erich6	0.1238	1.593											ENSRNOG00000065521	---	ENSRNOG00000065521	5.92757	2.19509	0.0221149	2.70038	1.43316	2.70038	up	1.15324	6.32312
Atp7b	0.1229	1.6748											Cdh26	Cdh26	ENSRNOG00000053332	4.99562	1.61152	0.0206811	3.09994	1.63224	3.09994	up	1.18887	8.08302
Kif20b	0.1211	1.3808											Epgn	Epgn	ENSRNOG00000002782	12.8392	7.86488	0.0229366	1.63247	0.707056	1.63247	up	1.07012	2.49033
Cetn4	0.1182	1.4939											RT1-DOa	RT1-DOa	ENSRNOG00000026762	4.60305	0.790013	0.00683978	5.82655	2.54264	5.82655	up	1.62453	20.8975
Neurod6	0.1143	2.3733											Fam189a2	Fam189a2	ENSRNOG00000061147	219.242	180.096	0.0207059	1.21736	0.283757	1.21736	up	1.0305	1.43811
Zc2hc1c	0.1129	1.3951											ENSRNOG00000068862	---	ENSRNOG00000068862	13.8577	8.81568	0.0140794	1.57194	0.652544	1.57194	up	1.09553	2.25551
Mmp2	0.1126	1.3066											ENSRNOG00000065694	---	ENSRNOG00000065694	10.965	7.23337	0.0462423	1.51589	0.600166	1.51589	up	1.00696	2.28205
Ccdc125	0.1124	1.4184											ENSRNOG00000062844	---	ENSRNOG00000062844	66.1439	43.6316	0.0334375	1.51596	0.600236	1.51596	up	1.03317	2.22436
Ptgis	0.1117	1.6984											Ofd1	Ofd1	ENSRNOG00000004574	201.372	178.586	0.0293973	1.12759	0.173248	1.12759	up	1.0121	1.25627
Dcbld1	0.1105	2.2578											Oasl	Oasl	ENSRNOG00000001187	19.6016	10.7089	0.0207189	1.8304	0.872161	1.8304	up	1.09668	3.05501
Pkp1	0.1082	1.3522											Odf2l	Odf2l	ENSRNOG00000014059	45.0817	36.2734	0.0380315	1.24283	0.313631	1.24283	up	1.01208	1.5262
Stc2	0.1025	1.3117											Cd1d1	Cd1d1	ENSRNOG00000016451	49.6577	24.9845	0.020755	1.98754	0.990981	1.98754	up	1.11037	3.55763
Rdh16	0.0975	1.4336											AABR07060872.1	AABR07060872.1	ENSRNOG00000049829	74.065	13.7009	0.000661941	5.40583	2.43452	5.40583	up	2.04649	14.2796
Jhy	0.097	1.3258											ENSRNOG00000045854	---	ENSRNOG00000045854	145.002	126.091	0.0487121	1.14997	0.201602	1.14997	up	1.00079	1.3214
Odf2l	0.0944	1.4199											Rdh16	Rdh16	ENSRNOG00000029651	74.0112	59.1265	0.0368432	1.25174	0.323938	1.25174	up	1.01381	1.54551
Plin2	0.0895	1.6345											Gpr160	Gpr160	ENSRNOG00000009487	24.0384	15.9302	0.00260963	1.50898	0.593575	1.50898	up	1.15438	1.97251
Lmo2	0.0894	1.9911											ENSRNOG00000051237	---	ENSRNOG00000051237	22.0006	16.0592	0.0411249	1.36997	0.454146	1.36997	up	1.01277	1.85316
Cdh8	0.0889	1.6748											Gapt	Gapt	ENSRNOG00000026989	13.691	5.46918	0.00327843	2.5033	1.32383	2.5033	up	1.35793	4.61475
Mcph1	0.0888	2.0698											Cetn4	Cetn4	ENSRNOG00000026162	31.637	24.0965	0.03207	1.31293	0.392793	1.31293	up	1.02359	1.68406
Fam189a2	0.0854	1.6839											Zfp791	Zfp791	ENSRNOG00000023920	44.5988	32.4905	0.015836	1.37267	0.456985	1.37267	up	1.06124	1.77549
Glb1l	0.0829	1.4978											ENSRNOG00000068148	---	ENSRNOG00000068148	13.1759	4.70374	0.00589375	2.80115	1.48602	2.80115	up	1.34567	5.83091
Galm	0.0818	1.9872											Tmem169	Tmem169	ENSRNOG00000016091	255.786	222.76	0.0237741	1.14826	0.199448	1.14826	up	1.01856	1.29447
L3mbtl3	0.0817	1.537											Glb1l	Glb1l	ENSRNOG00000019243	99.1724	81.9352	0.0317827	1.21038	0.275456	1.21038	up	1.01678	1.44083
RGD1565059	0.0751	1.3555											Krt12	Krt12	ENSRNOG00000011986	6.99794	3.40383	0.0496987	2.0559	1.03977	2.0559	up	1.00095	4.22272
Mta3	0.0721	1.5819											Dennd2d	Dennd2d	ENSRNOG00000017680	5.87858	2.79025	0.0254921	2.10683	1.07507	2.10683	up	1.09567	4.05113
Trmu	0.0696	1.4195											Pibf1	Pibf1	ENSRNOG00000009208	156.021	133.561	0.0410135	1.16817	0.224249	1.16817	up	1.00637	1.35598
Spg7	0.0694	3.0559											Erich6	Erich6	ENSRNOG00000013662	29.7005	22.3317	0.0255288	1.32997	0.411394	1.32997	up	1.03552	1.70815
Pibf1	0.0675	1.3871											Irx6	Irx6	ENSRNOG00000011037	9.14804	4.43105	0.0422592	2.06453	1.04582	2.06453	up	1.02566	4.15565
Slc37a1	0.0674	1.4566											Stc2	Stc2	ENSRNOG00000020729	62.2488	49.1607	0.0487868	1.26623	0.340542	1.26623	up	1.00126	1.60133
Ica1l	0.0618	1.3574											AABR07049499.1	AABR07049499.1	ENSRNOG00000030938	9.6639	5.14636	0.0245059	1.87781	0.909052	1.87781	up	1.08438	3.2518
Zfp277	0.0607	1.3124											Slc26a4	Slc26a4	ENSRNOG00000058692	19.8973	10.5589	0.0424647	1.88442	0.914122	1.88442	up	1.02177	3.47537
Tmem169	0.06	1.6239											ENSRNOG00000065676	---	ENSRNOG00000065676	296.856	243.847	0.0240375	1.21739	0.283789	1.21739	up	1.02619	1.44421
Eogt	0.0549	1.8214											Krt18	Krt18	ENSRNOG00000047393	18.9399	7.65639	0.015995	2.47374	1.30669	2.47374	up	1.18393	5.16871
Stau2	0.0542	1.4693											Neurod6	Neurod6	ENSRNOG00000026055	1431.29	1100.11	0.00423338	1.30104	0.379664	1.30104	up	1.08636	1.55814
Ofd1	0.0522	1.5317											Ica1l	Ica1l	ENSRNOG00000017258	420.174	364.435	0.0439164	1.15295	0.205325	1.15295	up	1.00389	1.32414
Ptp4a2	0.0482	2.2232											Col6a5	Col6a5	ENSRNOG00000010663	6.56109	2.73966	0.0325941	2.39486	1.25994	2.39486	up	1.07505	5.33495
Ctps2	0.045	2.1826											AABR07025140.1	AABR07025140.1	ENSRNOG00000059097	16.8011	9.09645	0.0295251	1.84699	0.88518	1.84699	up	1.06292	3.20945
Trim68	0.045	1.5508											Mmgt2	Mmgt2	ENSRNOG00000069117	409.427	283.885	0.00751831	1.44223	0.528298	1.44223	up	1.10261	1.88645
Rnf14	0.0412	1.5229											Atp7b	Atp7b	ENSRNOG00000012878	99.3347	74.8588	0.021147	1.32696	0.408127	1.32696	up	1.04329	1.68776
Cul2	0.0389	1.9234											ENSRNOG00000067108	---	ENSRNOG00000067108	3.67573	0.807903	0.032025	4.54972	2.18578	4.54972	up	1.13896	18.1744
Tmem165	0.0332	1.5275											ENSRNOG00000022391	---	ENSRNOG00000022391	64.3696	47.6833	0.015873	1.34994	0.432895	1.34994	up	1.05783	1.72272
Ndufa5	0.0301	1.4251											Map3k21	Map3k21	ENSRNOG00000019931	30.2439	22.048	0.0411601	1.37173	0.455998	1.37173	up	1.01277	1.85793
Gdi2	0.0291	1.7281											ENSRNOG00000068898	---	ENSRNOG00000068898	3.6002	0.3016	0.00175027	11.937	3.57737	11.937	up	2.52632	56.4031
U2af2	-0.0239	1.3306											ENSRNOG00000068600	---	ENSRNOG00000068600	218.228	189.43	0.0218281	1.15202	0.204169	1.15202	up	1.02079	1.30013
Hyou1	-0.0317	1.3272											ENSRNOG00000068945	---	ENSRNOG00000068945	11.5646	7.04147	0.0193448	1.64236	0.715771	1.64236	up	1.08369	2.48905
Spns1	-0.034	1.6396											AABR07046707.1	AABR07046707.1	ENSRNOG00000042458	4326.37	3819.16	0.0339392	1.13281	0.179901	1.13281	up	1.0095	1.27117
Ccdc9	-0.0359	1.38											Mcph1	Mcph1	ENSRNOG00000028586	153.955	125.482	0.0085148	1.22691	0.295032	1.22691	up	1.05354	1.42882
Ano8	-0.0374	1.7931											RGD1565367	RGD1565367	ENSRNOG00000026919	22.0555	10.0491	0.0104373	2.19479	1.13408	2.19479	up	1.2026	4.00555
Sh2b1	-0.0381	1.5884											Zc2hc1c	Zc2hc1c	ENSRNOG00000027115	54.591	42.092	0.0402619	1.29695	0.375118	1.29695	up	1.01161	1.66276
Vps37c	-0.0389	1.37											Zfp804b	Zfp804b	ENSRNOG00000031306	32.449	20.6724	0.0326232	1.56968	0.650468	1.56968	up	1.038	2.3737
Slc39a7	-0.039	1.4455											Ctps2	Ctps2	ENSRNOG00000004257	752.313	678.279	0.00656824	1.10915	0.149455	1.10915	up	1.02931	1.19518
Pcbp1	-0.0391	1.9172											Galns	Galns	ENSRNOG00000014461	176.601	132.244	0.0392509	1.33542	0.417293	1.33542	up	1.01435	1.75811
Fbxl14	-0.0409	1.4417											Trim68	Trim68	ENSRNOG00000047229	299.282	269.85	0.0281351	1.10907	0.149348	1.10907	up	1.01116	1.21645
Eif2b5	-0.0419	1.3013											ENSRNOG00000004869	---	ENSRNOG00000004869	10.7925	6.0586	0.0432111	1.78136	0.83298	1.78136	up	1.01778	3.11782
Hmgb1	-0.0422	1.467											ENSRNOG00000068335	---	ENSRNOG00000068335	11.8734	7.85497	0.0319544	1.51157	0.596052	1.51157	up	1.03628	2.20487
LOC691807	-0.0449	1.376											Sgcz	Sgcz	ENSRNOG00000057716	11.6489	7.40821	0.0276739	1.57243	0.652994	1.57243	up	1.05099	2.35258
Cadm4	-0.0462	1.6066											Piwil2	Piwil2	ENSRNOG00000009871	82.7449	61.626	0.0246764	1.34269	0.425132	1.34269	up	1.03829	1.73634
Def8	-0.0464	1.3819											Esrp1	Esrp1	ENSRNOG00000008184	6.07891	1.60403	0.0400738	3.78976	1.92211	3.78976	up	1.06223	13.5209
Mogs	-0.0467	2.0676											Tmem165	Tmem165	ENSRNOG00000002199	440.442	408.048	0.029683	1.07939	0.110214	1.07939	up	1.00756	1.15634
Arvcf	-0.0468	1.5309											Cul2	Cul2	ENSRNOG00000015292	969.465	886.396	0.0119281	1.09372	0.129237	1.09372	up	1.01995	1.17282
Cactin	-0.0481	1.8223											ENSRNOG00000069449	---	ENSRNOG00000069449	40.6801	30.2421	0.0241359	1.34515	0.427765	1.34515	up	1.03955	1.74058
Rxrb	-0.0483	1.4356											Eogt	Eogt	ENSRNOG00000024533	327.583	288.709	0.0150879	1.13465	0.182246	1.13465	up	1.02475	1.25634
Ccdc137	-0.0495	1.4584											Bhmt2	Bhmt2	ENSRNOG00000040120	4.38833	0.99258	0.0211236	4.42113	2.14442	4.42113	up	1.24973	15.6405
Trim11	-0.0503	1.3331											ENSRNOG00000070379	---	ENSRNOG00000070379	44.1619	34.0828	0.0317529	1.29572	0.373759	1.29572	up	1.02288	1.64134
Cygb	-0.0513	1.9168											Pkp1	Pkp1	ENSRNOG00000010076	66.3021	51.6809	0.0444395	1.28291	0.359423	1.28291	up	1.00621	1.63571
Zdhhc18	-0.0523	1.8499											ENSRNOG00000069293	---	ENSRNOG00000069293	6.23628	2.34793	0.0275836	2.65607	1.4093	2.65607	up	1.11386	6.33359
Lmna	-0.0524	1.42											Rnf14	Rnf14	ENSRNOG00000045637	9550.13	8685.66	0.0299959	1.09953	0.136885	1.09953	up	1.00923	1.1979
Thap1	-0.0543	1.4573											Calhm1	Calhm1	ENSRNOG00000030682	3.47752	1.00839	0.0170189	3.44858	1.786	3.44858	up	1.24755	9.53288
Slc49a4	-0.0544	1.4218											Cdh8	Cdh8	ENSRNOG00000056643	428.681	349.332	0.0211435	1.22714	0.295304	1.22714	up	1.03115	1.46039
Zfr2	-0.055	1.5215											ENSRNOG00000063658	---	ENSRNOG00000063658	17.1928	9.82296	0.0362468	1.75027	0.807576	1.75027	up	1.03652	2.95551
Ckb	-0.0559	1.5233											Ccdc125	Ccdc125	ENSRNOG00000027410	36.737	28.3574	0.0381596	1.2955	0.373507	1.2955	up	1.01423	1.65476
Rfwd3	-0.0571	1.4957											ENSRNOG00000070345	---	ENSRNOG00000070345	16.4713	10.3011	0.012483	1.59898	0.677153	1.59898	up	1.10642	2.31083
Nck1	-0.0575	1.4615											Ngfr	Ngfr	ENSRNOG00000005392	41.9376	73.4675	0.0278686	0.570832	-0.808863	-1.75183	dn	-2.88737	-1.06287
Ctu1	-0.0575	1.4524											Dpysl4	Dpysl4	ENSRNOG00000027582	1142.6	1435.05	0.0450903	0.796204	-0.32879	-1.25596	dn	-1.56959	-1.005
Irf2bp1	-0.0586	1.7546											Cited4	Cited4	ENSRNOG00000046607	81.7743	151.72	0.00388357	0.538982	-0.891691	-1.85535	dn	-2.82245	-1.21962
Lemd2	-0.0588	1.7672											Ank1	Ank1	ENSRNOG00000018241	1618.07	2372.76	0.0427812	0.681933	-0.552297	-1.46642	dn	-2.12378	-1.01253
Hspa5	-0.0589	1.5891											Sall2	Sall2	ENSRNOG00000013287	863.884	1138.85	0.0314602	0.75856	-0.398666	-1.31829	dn	-1.69571	-1.02487
Fam181b	-0.0591	1.3902											Cdr2l	Cdr2l	ENSRNOG00000025815	653.288	835.646	0.0340947	0.781776	-0.355173	-1.27914	dn	-1.60625	-1.01864
Tmem129	-0.0601	2.3828											Grm4	Grm4	ENSRNOG00000000487	973.683	1651.87	0.0257077	0.589443	-0.762577	-1.69652	dn	-2.69938	-1.06623
Fance	-0.0604	1.7222											Slc16a6	Slc16a6	ENSRNOG00000000245	70.2732	110.399	0.0291651	0.636541	-0.651676	-1.57099	dn	-2.35747	-1.04689
Ralb	-0.062	1.3787											Zbtb5	Zbtb5	ENSRNOG00000012726	169.722	207.248	0.0332252	0.818931	-0.288187	-1.2211	dn	-1.46759	-1.01602
E4f1	-0.0633	1.4281											Nog	Nog	ENSRNOG00000023683	278.219	346.296	0.00359816	0.803413	-0.315786	-1.24469	dn	-1.4423	-1.07415
Hdhd5	-0.064	2.0547											RGD1560028	RGD1560028	ENSRNOG00000006782	3.23378	8.74598	0.0423557	0.369745	-1.4354	-2.70457	dn	-7.06784	-1.03493
Tymp	-0.0652	1.4059											Pp2d1	Pp2d1	ENSRNOG00000004719	89.8074	104.502	0.0487453	0.859387	-0.21862	-1.16362	dn	-1.35288	-1.00083
Tpm2	-0.0655	1.3439											P2ry1	P2ry1	ENSRNOG00000014232	35.3997	59.6087	0.00388836	0.593868	-0.751786	-1.68388	dn	-2.39853	-1.18216
Miip	-0.0657	1.463											Xkr7	Xkr7	ENSRNOG00000009180	53.7253	82.4055	0.0204161	0.651963	-0.617138	-1.53383	dn	-2.202	-1.06841
Alkbh4	-0.0657	1.4686											Cenpq	Cenpq	ENSRNOG00000056226	41.7412	54.5182	0.00755947	0.765637	-0.385268	-1.3061	dn	-1.58882	-1.07369
Pp2d1	-0.0658	1.3121											ENSRNOG00000067989	---	ENSRNOG00000067989	8.51991	28.4941	0.0175783	0.299006	-1.74175	-3.34441	dn	-9.05992	-1.23457
Nsg1	-0.0668	1.3085											Itga11	Itga11	ENSRNOG00000006723	60.8802	110.303	0.0166228	0.551937	-0.857426	-1.8118	dn	-2.94674	-1.11399
Akap17a	-0.0669	2.5127											Gpr63	Gpr63	ENSRNOG00000007675	236.752	327.47	0.0407711	0.722973	-0.467986	-1.38318	dn	-1.8873	-1.01371
Aldh4a1	-0.0671	1.3629											Gabrd	Gabrd	ENSRNOG00000016385	1417.12	2009.34	0.0376335	0.705264	-0.503766	-1.41791	dn	-1.97073	-1.02017
Arhgef10l	-0.068	1.3739											Polr2k	Polr2k	ENSRNOG00000010408	101.182	123.872	0.0247204	0.816826	-0.291899	-1.22425	dn	-1.46069	-1.02608
Rnaseh1	-0.0685	1.4085											Ky	Ky	ENSRNOG00000008210	17.3959	27.9484	0.0463291	0.622428	-0.684022	-1.60661	dn	-2.56137	-1.00774
Srsf2	-0.0686	1.8093											Nsg1	Nsg1	ENSRNOG00000005700	4518.54	5269.65	0.0491459	0.857466	-0.221848	-1.16623	dn	-1.3593	-1.00058
Cdh22	-0.0687	2.4962											Calb2	Calb2	ENSRNOG00000016977	384.733	1104.63	0.0219397	0.348292	-1.52163	-2.87116	dn	-7.07711	-1.16482
Icoslg	-0.0692	1.3521											Dach1	Dach1	ENSRNOG00000008834	32.8155	65.393	0.0160975	0.50182	-0.994759	-1.99275	dn	-3.49397	-1.13654
Adarb1	-0.0696	1.352											Tmem129	Tmem129	ENSRNOG00000017329	354.368	406.974	0.00414206	0.870739	-0.199687	-1.14845	dn	-1.26242	-1.04477
Fau	-0.0703	1.7032											Agt	Agt	ENSRNOG00000018445	1627.32	2178.73	0.0429396	0.74691	-0.420994	-1.33885	dn	-1.77597	-1.00932
Zfp428	-0.0707	1.9345											Clec3b	Clec3b	ENSRNOG00000004540	35.5463	56.7996	0.0263201	0.625819	-0.676182	-1.59791	dn	-2.41625	-1.05672
Dnlz	-0.0707	1.4429											Reln	Reln	ENSRNOG00000021441	958.024	1514.43	0.0485856	0.632598	-0.660639	-1.58078	dn	-2.49178	-1.00285
Zfp787	-0.0715	1.4416											Rnaseh1	Rnaseh1	ENSRNOG00000008584	98.8472	115.741	0.0390384	0.854037	-0.227629	-1.17091	dn	-1.36019	-1.00797
Pam16	-0.0731	1.586											Nck1	Nck1	ENSRNOG00000014917	370.361	422.766	0.0345577	0.876043	-0.190926	-1.1415	dn	-1.29055	-1.00966
Sox17	-0.0734	1.3688											Cd5	Cd5	ENSRNOG00000020872	2.32633	7.16218	0.0437978	0.324807	-1.62234	-3.07875	dn	-9.18689	-1.03176
Nup205	-0.0738	1.402											Adarb1	Adarb1	ENSRNOG00000001227	4484.85	5264.13	0.0444682	0.851964	-0.231136	-1.17376	dn	-1.37226	-1.00397
Rps10l1	-0.0738	1.5189											Tlnrd1	Tlnrd1	ENSRNOG00000012349	498.311	622.843	0.00627106	0.800059	-0.321822	-1.24991	dn	-1.46672	-1.06515
LOC100361061	-0.0751	1.6404											Gimap8	Gimap8	ENSRNOG00000020169	46.7568	59.3755	0.0345135	0.787477	-0.344691	-1.26988	dn	-1.58476	-1.01756
Hacl1	-0.0752	1.3478											Lats2	Lats2	ENSRNOG00000056343	539.609	763.38	0.04499	0.706868	-0.500488	-1.41469	dn	-1.9859	-1.00778
Slc9a3r2	-0.0761	1.3144											Esrra	Esrra	ENSRNOG00000021139	499.384	629.725	0.0348598	0.793019	-0.334572	-1.261	dn	-1.56412	-1.01663
Cox18	-0.0766	2.0748											Kcnt1	Kcnt1	ENSRNOG00000017283	1081.14	1416.37	0.0338793	0.763319	-0.389643	-1.31007	dn	-1.68135	-1.02078
Dkc1	-0.0787	2.5258											Dusp5	Dusp5	ENSRNOG00000014061	147.53	257.354	0.0212852	0.573256	-0.802749	-1.74442	dn	-2.80103	-1.08639
Fam98c	-0.079	1.4601											Tbc1d16	Tbc1d16	ENSRNOG00000049758	749.915	924.829	0.0104767	0.810868	-0.30246	-1.23325	dn	-1.44799	-1.05035
Slc9a3r1	-0.0797	1.3476											ENSRNOG00000067458	---	ENSRNOG00000067458	152.259	191.336	0.0369418	0.79577	-0.329577	-1.25664	dn	-1.55744	-1.01394
Sppl2b	-0.0801	1.5199											Nrg2	Nrg2	ENSRNOG00000019093	137.004	186.575	0.0290782	0.734308	-0.445543	-1.36183	dn	-1.7971	-1.03198
Ak2	-0.0803	1.4894											Lrrc3b	Lrrc3b	ENSRNOG00000005857	171.271	241.237	0.0202513	0.709968	-0.494174	-1.40851	dn	-1.88082	-1.05481
Sema3f	-0.0807	1.6633											Ccdc28b	Ccdc28b	ENSRNOG00000047578	82.0418	114.389	0.0301935	0.717218	-0.479517	-1.39428	dn	-1.8831	-1.03234
Card10	-0.0809	1.3888											Ak2	Ak2	ENSRNOG00000000122	150.75	181.348	0.0324043	0.831275	-0.266602	-1.20297	dn	-1.42488	-1.01562
Trmt44	-0.081	1.4045											Palldl1	Palldl1	ENSRNOG00000010107	203.128	266.157	0.0192696	0.763188	-0.38989	-1.31029	dn	-1.6431	-1.0449
C1qtnf4	-0.0817	1.5084											Tmem163	Tmem163	ENSRNOG00000003769	277.179	486.222	0.003478	0.570066	-0.8108	-1.75418	dn	-2.55735	-1.20326
Lsr	-0.0819	1.3649											Marchf11	Marchf11	ENSRNOG00000024461	45.3955	69.7665	0.000867517	0.650678	-0.619984	-1.53686	dn	-1.97911	-1.19343
Kirrel3	-0.0823	1.3108											Fam222a	Fam222a	ENSRNOG00000001198	226.534	290.947	0.025363	0.77861	-0.361027	-1.28434	dn	-1.59938	-1.03136
Ece2	-0.0843	1.4626											Fbxl14	Fbxl14	ENSRNOG00000070828	522.496	574.113	0.0361646	0.910093	-0.135914	-1.09879	dn	-1.20002	-1.00609
Dhrsx	-0.0846	1.4215											Slc32a1	Slc32a1	ENSRNOG00000015393	1594.52	2065	0.00633627	0.772167	-0.373016	-1.29506	dn	-1.55922	-1.07565
RGD1560813	-0.0864	1.4134											Ret	Ret	ENSRNOG00000014751	74.6141	191.331	0.0144652	0.389974	-1.35855	-2.56427	dn	-5.45418	-1.20559
Zbtb5	-0.0868	1.4785											Cygb	Cygb	ENSRNOG00000011541	1070.48	1204.64	0.0121106	0.888626	-0.170352	-1.12533	dn	-1.23408	-1.02617
Zfp467	-0.0875	1.3497											Ift27	Ift27	ENSRNOG00000006440	188.686	252.933	0.0344567	0.745991	-0.422769	-1.3405	dn	-1.75882	-1.02167
Polr2k	-0.0879	1.6069											Sema3f	Sema3f	ENSRNOG00000017704	182.676	219.959	0.0217107	0.8305	-0.267947	-1.20409	dn	-1.41102	-1.02751
Capn15	-0.0884	1.6857											Nexn	Nexn	ENSRNOG00000012512	42.5636	69.7606	0.0221564	0.610138	-0.712793	-1.63897	dn	-2.50268	-1.07334
Klc4	-0.0892	1.4813											Klc4	Klc4	ENSRNOG00000018168	454.928	558.671	0.0330118	0.814305	-0.296359	-1.22804	dn	-1.4833	-1.01671
Rps27a-ps2	-0.0907	1.4148											Dhx16	Dhx16	ENSRNOG00000030157	396.06	492.84	0.0434228	0.803628	-0.3154	-1.24436	dn	-1.53846	-1.00648
Tbc1d16	-0.091	1.9798											Fam98c	Fam98c	ENSRNOG00000024036	306.273	367.367	0.0346646	0.833699	-0.262402	-1.19947	dn	-1.41999	-1.0132
Fkbp7	-0.0915	1.5172											Kcnk12	Kcnk12	ENSRNOG00000016110	222.567	292.565	0.0211587	0.760741	-0.394522	-1.31451	dn	-1.6586	-1.0418
Dctpp1	-0.0921	1.5255											Ano8	Ano8	ENSRNOG00000058662	827.009	901.315	0.0161041	0.917558	-0.124128	-1.08985	dn	-1.16896	-1.01609
Trabd	-0.0923	1.4241											Aldh4a1	Aldh4a1	ENSRNOG00000061876	928.946	1084.27	0.0433636	0.856744	-0.223064	-1.16721	dn	-1.35611	-1.00462
Hist3h2ba	-0.0926	1.4402											Ngb	Ngb	ENSRNOG00000011719	80.7536	113.977	0.0456642	0.708507	-0.497146	-1.41142	dn	-1.97891	-1.00666
Ubtd1	-0.0944	1.4792											Plekhh3	Plekhh3	ENSRNOG00000020238	180.081	236.337	0.0312926	0.761967	-0.392199	-1.31239	dn	-1.68083	-1.02471
Dhx16	-0.0949	1.3623											Rfwd3	Rfwd3	ENSRNOG00000051461	178.138	203.157	0.0319382	0.87685	-0.189599	-1.14045	dn	-1.28594	-1.01141
Nog	-0.0951	2.4439											Tmem145	Tmem145	ENSRNOG00000020489	696.002	897.148	0.0364229	0.775794	-0.366254	-1.289	dn	-1.63508	-1.01617
Prr5	-0.0953	1.6439											ENSRNOG00000070271	---	ENSRNOG00000070271	38.8416	50.7387	0.0436449	0.765523	-0.385482	-1.3063	dn	-1.69346	-1.00765
Arhgap27	-0.0956	1.7263											ENSRNOG00000068647	---	ENSRNOG00000068647	227.634	256.845	0.0328148	0.88627	-0.174182	-1.12832	dn	-1.26062	-1.00991
Rhbdf1	-0.0966	2.4064											Ankrd23	Ankrd23	ENSRNOG00000016151	2.97067	7.42422	0.036604	0.400133	-1.32145	-2.49917	dn	-5.89949	-1.05871
Tlnrd1	-0.0969	2.2027											Mogs	Mogs	ENSRNOG00000054176	384.739	428.394	0.00855836	0.898097	-0.155057	-1.11347	dn	-1.20635	-1.02774
Metrn	-0.0981	1.3713											ENSRNOG00000070086	---	ENSRNOG00000070086	9.81755	19.4558	0.00869378	0.504607	-0.986768	-1.98174	dn	-3.30318	-1.18895
Rex2	-0.0988	1.3537											Plch2	Plch2	ENSRNOG00000014226	1525.59	1930.08	0.0330194	0.790428	-0.339294	-1.26514	dn	-1.57051	-1.01914
Dpysl4	-0.099	1.3459											ENSRNOG00000066130	---	ENSRNOG00000066130	44.3063	53.948	0.0251868	0.821278	-0.284058	-1.21761	dn	-1.4467	-1.0248
Thsd1	-0.0997	1.4553											Arhgef10l	Arhgef10l	ENSRNOG00000050636	1058.44	1237.7	0.0422735	0.855165	-0.225725	-1.16936	dn	-1.35997	-1.00547
Ccdc88c	-0.1004	2.0852											RGD1560813	RGD1560813	ENSRNOG00000013622	205.546	250.797	0.0386005	0.81957	-0.28706	-1.22015	dn	-1.47332	-1.01049
Esrra	-0.1007	1.4577											Cactin	Cactin	ENSRNOG00000039852	438.413	489.786	0.0150543	0.895111	-0.159861	-1.11718	dn	-1.22157	-1.02171
Plch2	-0.1021	1.4812											Trabd	Trabd	ENSRNOG00000029095	312.465	386.442	0.0376587	0.808569	-0.306557	-1.23675	dn	-1.51113	-1.0122
Fmc1	-0.1022	1.7345											Fkbp7	Fkbp7	ENSRNOG00000011758	60.1923	74.3085	0.0303915	0.810032	-0.30395	-1.23452	dn	-1.49394	-1.02015
Hic1	-0.1024	1.6027											Nfkbid	Nfkbid	ENSRNOG00000025111	20.526	32.4293	0.00589842	0.632945	-0.659847	-1.57992	dn	-2.1879	-1.14088
Cep131	-0.1037	1.9474											ENSRNOG00000009687	---	ENSRNOG00000009687	226.032	299.866	0.0417614	0.753777	-0.407791	-1.32665	dn	-1.74155	-1.0106
Gimap8	-0.1038	1.462											Lfng	Lfng	ENSRNOG00000001250	369.684	477.336	0.0121823	0.774473	-0.368713	-1.2912	dn	-1.57679	-1.05734
Mcrip2	-0.1051	2.0243											Capn15	Capn15	ENSRNOG00000020239	830.419	1017.83	0.0206214	0.815876	-0.293578	-1.22568	dn	-1.45614	-1.03169
Tgm4	-0.1059	1.5591											ENSRNOG00000065366	---	ENSRNOG00000065366	119.22	143.871	0.0279171	0.828659	-0.27115	-1.20677	dn	-1.4269	-1.0206
Spem1	-0.1065	1.6897											ENSRNOG00000045654	---	ENSRNOG00000045654	13.6063	38.9715	0.00835218	0.349134	-1.51815	-2.86423	dn	-6.26059	-1.31039
Cdr2l	-0.1069	1.4673											Slc49a4	Slc49a4	ENSRNOG00000002240	970.798	1100.27	0.0378643	0.882331	-0.180608	-1.13336	dn	-1.27553	-1.00704
Pex6	-0.1081	1.5063											Rex2	Rex2	ENSRNOG00000062461	49.5027	62.1535	0.0442899	0.796458	-0.32833	-1.25556	dn	-1.56729	-1.00583
Fam222a	-0.1087	1.5958											Zfp467	Zfp467	ENSRNOG00000007707	299.516	366.368	0.0446965	0.817528	-0.29066	-1.2232	dn	-1.4891	-1.00478
Tmem145	-0.1103	1.4386											ENSRNOG00000066321	---	ENSRNOG00000066321	31.371	47.288	0.0305511	0.663403	-0.592043	-1.50738	dn	-2.18638	-1.03925
Lfng	-0.111	1.9143											Xkr8	Xkr8	ENSRNOG00000024312	77.9819	104.24	0.037926	0.748103	-0.418692	-1.33671	dn	-1.75814	-1.01631
Zfp276	-0.1121	1.9697											ENSRNOG00000065527	---	ENSRNOG00000065527	0.622984	3.4521	0.0438233	0.180465	-2.47021	-5.54124	dn	-29.2836	-1.04855
Slc32a1	-0.1123	2.1982											Tle2	Tle2	ENSRNOG00000005874	170.196	233.949	0.0320792	0.727492	-0.458997	-1.37459	dn	-1.83873	-1.02761
LOC103690996	-0.1155	1.5321											Hmgb1	Hmgb1	ENSRNOG00000058908	391.913	431.936	0.0341218	0.907339	-0.140287	-1.10212	dn	-1.20586	-1.00731
Cenpq	-0.116	2.1215											Zfp276	Zfp276	ENSRNOG00000016631	117.113	151.598	0.0107234	0.772523	-0.372351	-1.29446	dn	-1.57829	-1.06167
Kcnt1	-0.1173	1.4701											Nup205	Nup205	ENSRNOG00000010852	204.464	242.313	0.0396236	0.843802	-0.245024	-1.18511	dn	-1.39321	-1.0081
Palldl1	-0.1174	1.7151											Sp6	Sp6	ENSRNOG00000023551	3.46865	6.89159	0.0463087	0.503316	-0.990465	-1.98682	dn	-3.90337	-1.0113
Plekhh3	-0.1181	1.5046											Tnfrsf9	Tnfrsf9	ENSRNOG00000036942	15.909	25.903	0.0331002	0.614177	-0.703273	-1.62819	dn	-2.54937	-1.03987
Kcnk12	-0.1188	1.6745											Hdhd5	Hdhd5	ENSRNOG00000011338	215.138	249.316	0.00881649	0.862912	-0.212714	-1.15887	dn	-1.29405	-1.0378
Sall2	-0.12	1.5022											Lrrc26	Lrrc26	ENSRNOG00000011457	1.71792	3.82085	0.0479353	0.449617	-1.15323	-2.22411	dn	-4.91087	-1.00729
Chadl	-0.1216	1.736											ENSRNOG00000068241	---	ENSRNOG00000068241	9.85756	17.0368	0.0297334	0.578606	-0.789348	-1.72829	dn	-2.83059	-1.05526
Ccdc120	-0.1228	1.3792											Ager	Ager	ENSRNOG00000000439	15.9267	24.6199	0.025814	0.646904	-0.628375	-1.54582	dn	-2.26719	-1.05398
Zfp503	-0.1258	1.5052											Tgm4	Tgm4	ENSRNOG00000004320	24.0615	30.7091	0.0276024	0.783531	-0.351938	-1.27627	dn	-1.58564	-1.02727
Xkr8	-0.126	1.4211											Eif2b5	Eif2b5	ENSRNOG00000038160	637.641	702.153	0.0499696	0.908122	-0.139042	-1.10117	dn	-1.21257	-1.00001
Sdf2l1	-0.1267	2.201											Ece2	Ece2	ENSRNOG00000001715	326.857	396.914	0.0344637	0.823496	-0.280166	-1.21433	dn	-1.45381	-1.0143
Agt	-0.1267	1.3671											ENSRNOG00000066866	---	ENSRNOG00000066866	621.947	703.83	0.030153	0.883662	-0.178434	-1.13165	dn	-1.26553	-1.01194
Ift27	-0.1273	1.4627											Pla2g4b	Pla2g4b	ENSRNOG00000007447	65.0262	90.4496	0.0434237	0.718922	-0.476093	-1.39097	dn	-1.91604	-1.00979
Nkx2-2	-0.1278	1.6112											Ctu1	Ctu1	ENSRNOG00000018334	154.928	176.864	0.0352873	0.875971	-0.191045	-1.14159	dn	-1.29139	-1.00917
Gadd45a	-0.128	1.7649											AABR07060577.1	AABR07060577.1	ENSRNOG00000015328	5.69867	9.05819	0.0313996	0.629118	-0.668597	-1.58953	dn	-2.42425	-1.04222
Eln	-0.1285	1.4552											ENSRNOG00000059319	---	ENSRNOG00000059319	5.4249	8.91445	0.0344156	0.608551	-0.71655	-1.64325	dn	-2.60362	-1.03712
Pcp4	-0.1315	1.3266											ENSRNOG00000067381	---	ENSRNOG00000067381	3.20173	6.53665	0.0413766	0.489812	-1.0297	-2.0416	dn	-4.05339	-1.02831
Nrg2	-0.1341	1.5364											Pex6	Pex6	ENSRNOG00000016655	661.002	847.81	0.0311701	0.779659	-0.359085	-1.28261	dn	-1.60847	-1.02277
Tle2	-0.1382	1.4938											Slc9a3r2	Slc9a3r2	ENSRNOG00000002997	1007.08	1199.89	0.0484866	0.839309	-0.252727	-1.19146	dn	-1.41792	-1.00117
Gpr63	-0.1409	1.3896											Ckb	Ckb	ENSRNOG00000010872	20122.8	22887.8	0.0299695	0.879194	-0.185746	-1.13741	dn	-1.27763	-1.01257
Pla2g4b	-0.1433	1.3623											ENSRNOG00000064527	---	ENSRNOG00000064527	12.8752	18.3581	0.0263225	0.701335	-0.511824	-1.42585	dn	-1.94991	-1.04264
Ccdc28b	-0.1443	1.5201											Def8	Def8	ENSRNOG00000000264	532.881	592.93	0.0415071	0.898726	-0.154047	-1.11269	dn	-1.23299	-1.00412
Card19	-0.1463	1.5961											Cadm4	Cadm4	ENSRNOG00000024243	4756.02	5290.35	0.024739	0.898999	-0.153608	-1.11235	dn	-1.22068	-1.01363
Wfikkn1	-0.1464	1.5367											Tpm2	Tpm2	ENSRNOG00000016731	282.031	327.966	0.0452967	0.859937	-0.217696	-1.16288	dn	-1.34801	-1.00317
Epha2	-0.1472	1.3459											Metazoa_SRP	Metazoa_SRP	ENSRNOG00000048993	216.148	326.738	0.0164891	0.661533	-0.596114	-1.51164	dn	-2.11896	-1.07839
Lrrc3b	-0.1488	1.6935											Prlhr	Prlhr	ENSRNOG00000009922	15.4029	28.0667	0.0128457	0.548796	-0.865657	-1.82217	dn	-2.92327	-1.13582
Ngb	-0.1497	1.3404											Vps37c	Vps37c	ENSRNOG00000046439	520.279	568.986	0.0426622	0.914397	-0.129107	-1.09362	dn	-1.19246	-1.00296
Lats2	-0.1507	1.3469											Pou4f3	Pou4f3	ENSRNOG00000018842	3.91306	7.26869	0.0483193	0.538345	-0.893398	-1.85755	dn	-3.43473	-1.00458
Gabrd	-0.1516	1.4244											Lhx3	Lhx3	ENSRNOG00000018427	4.99181	10.4322	0.0142342	0.4785	-1.06341	-2.08986	dn	-3.76765	-1.15922
Lims2	-0.1532	2.1399											Eln	Eln	ENSRNOG00000001469	104.532	140.511	0.0350552	0.743945	-0.426731	-1.34418	dn	-1.76975	-1.02095
LOC302022	-0.1541	1.5797											Cep131	Cep131	ENSRNOG00000004430	605.974	769.442	0.0112883	0.787549	-0.344558	-1.26976	dn	-1.52742	-1.05557
Il18	-0.1585	1.3966											Pcp4	Pcp4	ENSRNOG00000001628	2487.26	3366.84	0.0471387	0.73875	-0.436841	-1.35364	dn	-1.82534	-1.00383
Ank1	-0.1663	1.3687											Mamdc4	Mamdc4	ENSRNOG00000016584	2.91441	6.84567	0.0390716	0.42573	-1.23199	-2.34891	dn	-5.2861	-1.04375
Hes7	-0.1689	1.4297											ENSRNOG00000014654	---	ENSRNOG00000014654	858.313	951.804	0.0420712	0.901775	-0.149161	-1.10892	dn	-1.22517	-1.00371
Tusc1	-0.1732	1.5453											Trmt44	Trmt44	ENSRNOG00000008898	88.8433	107.063	0.0393989	0.829824	-0.269123	-1.20507	dn	-1.43911	-1.0091
Grin3b	-0.1744	1.3325											Trim11	Trim11	ENSRNOG00000002915	246.032	276.256	0.0464448	0.890594	-0.16716	-1.12285	dn	-1.25848	-1.00183
RGD1562404	-0.1839	1.3723											Slc9a3r1	Slc9a3r1	ENSRNOG00000003232	764.454	918.517	0.0449123	0.83227	-0.264877	-1.20153	dn	-1.43768	-1.00418
Slc2a4	-0.1853	1.5533											Pam16	Pam16	ENSRNOG00000004608	364.394	431.192	0.0259433	0.845086	-0.24283	-1.18331	dn	-1.37224	-1.02039
Xkr7	-0.1858	1.69											Hes7	Hes7	ENSRNOG00000007391	9.90485	14.6147	0.0371751	0.677733	-0.561211	-1.47551	dn	-2.12736	-1.02339
Marchf11	-0.1866	3.0617											AABR07061825.2	AABR07061825.2	ENSRNOG00000059964	6.69546	10.3213	0.0263365	0.648705	-0.624365	-1.54153	dn	-2.25839	-1.05222
Ager	-0.1892	1.5881											Chadl	Chadl	ENSRNOG00000024631	197.374	261.157	0.0183641	0.755766	-0.403988	-1.32316	dn	-1.66989	-1.04842
Slc16a6	-0.1962	1.5351											ENSRNOG00000063076	---	ENSRNOG00000063076	40.4972	52.8122	0.0088189	0.766814	-0.383051	-1.3041	dn	-1.59075	-1.0691
Rn7sl1	-0.1986	1.6937											Akap17a	Akap17a	ENSRNOG00000028211	887.547	1035.44	0.0030714	0.857168	-0.22235	-1.16663	dn	-1.29195	-1.05347
Nfkbid	-0.1986	2.2293											Fance	Fance	ENSRNOG00000000504	171.761	197.394	0.0189575	0.870141	-0.200679	-1.14924	dn	-1.29084	-1.02317
Reln	-0.1989	1.3135											Pcbp1	Pcbp1	ENSRNOG00000017708	3322.25	3635.56	0.0121009	0.91382	-0.130019	-1.09431	dn	-1.17412	-1.01992
Rpph1	-0.2016	1.9324											Fmc1	Fmc1	ENSRNOG00000005618	117.95	149.237	0.0184304	0.790352	-0.339432	-1.26526	dn	-1.53869	-1.04042
Clec3b	-0.2036	1.5797											Ralb	Ralb	ENSRNOG00000002440	444.205	512.415	0.0418141	0.866886	-0.206086	-1.15355	dn	-1.32366	-1.00531
Ky	-0.2059	1.3341											Gadd45a	Gadd45a	ENSRNOG00000005615	140.144	188.195	0.0171815	0.744675	-0.425318	-1.34287	dn	-1.71138	-1.05371
Tnfrsf9	-0.2117	1.4802											ENSRNOG00000063095	---	ENSRNOG00000063095	2.74569	5.37465	0.036601	0.510859	-0.969003	-1.95749	dn	-3.67472	-1.04273
Nexn	-0.2146	1.6545											Rn7sl1	Rn7sl1	ENSRNOG00000065968	188.826	298.326	0.0202457	0.632954	-0.659828	-1.57989	dn	-2.32436	-1.07387
LOC100362197	-0.2157	1.4632											Cox18	Cox18	ENSRNOG00000003052	87.4097	104.267	0.00841719	0.838326	-0.254418	-1.19285	dn	-1.36006	-1.04621
P2ry1	-0.2263	2.4102											Rpph1	Rpph1	ENSRNOG00000054493	45.4916	72.3689	0.0116845	0.628607	-0.669771	-1.59082	dn	-2.28212	-1.10893
Grm4	-0.2296	1.5899											Lag3	Lag3	ENSRNOG00000021334	3.52256	7.26478	0.0190819	0.484882	-1.04429	-2.06236	dn	-3.77772	-1.12589
Dusp5	-0.2417	1.6719											Arhgap27	Arhgap27	ENSRNOG00000028569	213.654	266.247	0.0187815	0.802465	-0.317489	-1.24616	dn	-1.49723	-1.03719
Ngfr	-0.2435	1.5549											Slc39a7	Slc39a7	ENSRNOG00000000465	804.242	879.784	0.0358532	0.914136	-0.12952	-1.09393	dn	-1.18961	-1.00595
Tmem163	-0.2441	2.4587											Thsd1	Thsd1	ENSRNOG00000012108	176.816	222.423	0.0350522	0.794951	-0.331063	-1.25794	dn	-1.55715	-1.01622
Itga11	-0.2581	1.7793											ENSRNOG00000055111	---	ENSRNOG00000055111	2.45891	5.43936	0.0340217	0.452058	-1.14542	-2.2121	dn	-4.60903	-1.0617
Prlhr	-0.2606	1.8912											Dctpp1	Dctpp1	ENSRNOG00000017850	72.9572	90.1959	0.0298224	0.808875	-0.306012	-1.23629	dn	-1.49702	-1.02096
Cited4	-0.2684	2.4108											Zfr2	Zfr2	ENSRNOG00000020416	787.478	893.891	0.0300942	0.880955	-0.18286	-1.13513	dn	-1.27289	-1.01228
Pou4f3	-0.2689	1.3159											ENSRNOG00000062930	---	ENSRNOG00000062930	46294.6	56383.6	0.00901798	0.821066	-0.28443	-1.21793	dn	-1.41216	-1.05041
LOC120096774	-0.2932	1.4893											Slc2a4	Slc2a4	ENSRNOG00000017226	30.9907	47.4853	0.0279686	0.652639	-0.615643	-1.53224	dn	-2.24184	-1.04725
Evpl	-0.2933	1.4505											Zfp787	Zfp787	ENSRNOG00000015456	198.395	233.898	0.0361739	0.84821	-0.237507	-1.17895	dn	-1.37526	-1.01067
Sp6	-0.2982	1.3343											Hist3h2ba	Hist3h2ba	ENSRNOG00000043419	246.857	305.506	0.03629	0.808028	-0.307523	-1.23758	dn	-1.5109	-1.01371
Dach1	-0.2995	1.7932											Thap1	Thap1	ENSRNOG00000056956	136.017	154.124	0.03489	0.882517	-0.180303	-1.13312	dn	-1.27263	-1.00891
Lag3	-0.3144	1.7194											Nkx2-2	Nkx2-2	ENSRNOG00000012728	41.1381	55.2076	0.024479	0.745153	-0.424392	-1.34201	dn	-1.73406	-1.03859
Lhx3	-0.3201	1.8467											Ccdc137	Ccdc137	ENSRNOG00000048712	228.291	255.858	0.034798	0.892256	-0.164471	-1.12075	dn	-1.24591	-1.00817
Clcf1	-0.3208	1.7933											ENSRNOG00000066458	---	ENSRNOG00000066458	166.077	192.987	0.0392754	0.860557	-0.216657	-1.16204	dn	-1.3404	-1.00741
LOC100364016	-0.3448	1.4682											Epha2	Epha2	ENSRNOG00000009222	33.5381	47.0699	0.04509	0.712517	-0.489003	-1.40348	dn	-1.95519	-1.00745
Lrrc26	-0.3472	1.3193											ENSRNOG00000071100	---	ENSRNOG00000071100	4.20881	7.21213	0.0273966	0.583574	-0.777013	-1.71358	dn	-2.76527	-1.06187
Rapsn	-0.355	2.0367											Spns1	Spns1	ENSRNOG00000017621	1003.53	1085.36	0.0229295	0.924605	-0.113091	-1.08154	dn	-1.15712	-1.0109
Mamdc4	-0.3709	1.4081											Irf2bp1	Irf2bp1	ENSRNOG00000014252	948.678	1085.65	0.0175963	0.873835	-0.194567	-1.14438	dn	-1.27916	-1.0238
Ankrd23	-0.3978	1.4365											U1	U1	ENSRNOG00000051435	4.66121	9.1568	0.0324145	0.509043	-0.974141	-1.96447	dn	-3.64681	-1.05823
Ret	-0.409	1.8397											ENSRNOG00000064309	---	ENSRNOG00000064309	372.62	468.627	0.00483354	0.79513	-0.330737	-1.25766	dn	-1.47506	-1.07229
RGD1560028	-0.4321	1.3731											Dnlz	Dnlz	ENSRNOG00000018791	272.953	321.244	0.0360669	0.849675	-0.235017	-1.17692	dn	-1.37056	-1.01064
Calb2	-0.4581	1.6588											ENSRNOG00000067218	---	ENSRNOG00000067218	40.9226	60.3486	0.0444456	0.678103	-0.560423	-1.4747	dn	-2.15387	-1.00969
Cd5	-0.4884	1.3585											Wfikkn1	Wfikkn1	ENSRNOG00000021578	31.8087	44.562	0.0290574	0.713806	-0.486395	-1.40094	dn	-1.89626	-1.035
LOC120093125	-1.1401	2.3282											Ccdc88c	Ccdc88c	ENSRNOG00000004482	242.636	305.758	0.00821872	0.793554	-0.333599	-1.26015	dn	-1.49587	-1.06158
Pigy	-1.1706	3.133											Metrn	Metrn	ENSRNOG00000019692	701.002	878.699	0.0425302	0.797773	-0.32595	-1.25349	dn	-1.55932	-1.00764
													E4f1	E4f1	ENSRNOG00000009224	227.99	263.763	0.037314	0.864376	-0.210269	-1.1569	dn	-1.32701	-1.0086
													Spem1	Spem1	ENSRNOG00000015419	221.745	283.352	0.0204296	0.782578	-0.353693	-1.27783	dn	-1.57212	-1.03863
													ENSRNOG00000018752	---	ENSRNOG00000018752	7.14209	14.9485	0.0160954	0.477781	-1.06558	-2.09301	dn	-3.8194	-1.14696
													Grin3b	Grin3b	ENSRNOG00000012562	27.3141	40.8076	0.0465023	0.669339	-0.579191	-1.49401	dn	-2.21823	-1.00624
													Mcrip2	Mcrip2	ENSRNOG00000020029	89.8475	114.443	0.00945481	0.785088	-0.349073	-1.27374	dn	-1.52912	-1.06101
													Card10	Card10	ENSRNOG00000008401	69.8438	84.1422	0.0408552	0.830068	-0.268698	-1.20472	dn	-1.44015	-1.00777
													Kirrel3	Kirrel3	ENSRNOG00000009772	1197.28	1447.18	0.0488933	0.827325	-0.273474	-1.20872	dn	-1.45965	-1.00092
													AABR07041972.1	AABR07041972.1	ENSRNOG00000058507	8.63112	12.6654	0.0466542	0.681471	-0.553275	-1.46741	dn	-2.14111	-1.0057
													ENSRNOG00000069489	---	ENSRNOG00000069489	30.4307	37.8941	0.0405381	0.803047	-0.316444	-1.24526	dn	-1.53608	-1.0095
													Hacl1	Hacl1	ENSRNOG00000019630	115.651	137.517	0.0448957	0.840992	-0.249836	-1.18907	dn	-1.40833	-1.00395
													Alkbh4	Alkbh4	ENSRNOG00000001428	105.606	122.86	0.0339933	0.859565	-0.218322	-1.16338	dn	-1.33806	-1.0115
													Miip	Miip	ENSRNOG00000024139	74.1603	86.2727	0.0344345	0.859603	-0.218258	-1.16333	dn	-1.33841	-1.01115
													ENSRNOG00000070284	---	ENSRNOG00000070284	106.305	171.703	0.0105206	0.619124	-0.691701	-1.61519	dn	-2.33211	-1.11865
													Cdh22	Cdh22	ENSRNOG00000018557	918.772	1076.23	0.0031899	0.853698	-0.228202	-1.17137	dn	-1.30123	-1.05448
													ENSRNOG00000069961	---	ENSRNOG00000069961	56.8546	74.1778	0.0293679	0.766464	-0.38371	-1.30469	dn	-1.6574	-1.02704
													Icoslg	Icoslg	ENSRNOG00000023109	286.604	336.124	0.0444541	0.852672	-0.229937	-1.17278	dn	-1.37	-1.00396
													Lemd2	Lemd2	ENSRNOG00000025864	535.87	613.572	0.0170921	0.873362	-0.195349	-1.145	dn	-1.27979	-1.02441
													ENSRNOG00000025179	---	ENSRNOG00000025179	632.327	751.777	0.0228886	0.84111	-0.249634	-1.18891	dn	-1.38	-1.02427
													Tusc1	Tusc1	ENSRNOG00000066328	12.2044	18.1849	0.0284902	0.671126	-0.575345	-1.49003	dn	-2.12895	-1.04286
													Rapsn	Rapsn	ENSRNOG00000011208	2.38475	5.40087	0.00918891	0.441549	-1.17935	-2.26475	dn	-4.18926	-1.22435
													ENSRNOG00000064836	---	ENSRNOG00000064836	2.77924	12.2937	0.0116179	0.22607	-2.14516	-4.4234	dn	-14.0376	-1.39386
													AABR07039218.2	AABR07039218.2	ENSRNOG00000051047	77.7861	95.8616	0.0384771	0.811441	-0.301441	-1.23238	dn	-1.50201	-1.01114
													ENSRNOG00000055562	---	ENSRNOG00000055562	723.23	866.883	0.00298	0.834288	-0.261382	-1.19863	dn	-1.35087	-1.06354
													Rps10l1	Rps10l1	ENSRNOG00000066637	1479.07	1753.12	0.0302781	0.843677	-0.245238	-1.18529	dn	-1.38233	-1.01633
													Il18	Il18	ENSRNOG00000009848	14.7365	21.2254	0.0401224	0.694283	-0.526404	-1.44033	dn	-2.04072	-1.01658
													Sox17	Sox17	ENSRNOG00000027357	74.3892	88.0875	0.0427718	0.844493	-0.243843	-1.18414	dn	-1.3945	-1.00552
													ENSRNOG00000065623	---	ENSRNOG00000065623	114.385	147.234	0.0371094	0.776892	-0.364213	-1.28718	dn	-1.63202	-1.0152
													Lmna	Lmna	ENSRNOG00000019638	867.853	979.098	0.0380206	0.88638	-0.174003	-1.12818	dn	-1.26434	-1.00669
													Fam181b ENSRNOG00000069065	Fam181b	ENSRNOG00000010763	329.751	377.84	0.0407208	0.872727	-0.196398	-1.14583	dn	-1.30541	-1.00576
													Ccdc9	Ccdc9	ENSRNOG00000048848	980.576	1064.96	0.0416904	0.920761	-0.119101	-1.08606	dn	-1.17586	-1.00311
													Prr5	Prr5	ENSRNOG00000069507	148.189	184.551	0.0227064	0.802972	-0.316578	-1.24537	dn	-1.50412	-1.03114
													Zdhhc18	Zdhhc18	ENSRNOG00000058156	647.7	730.647	0.0141294	0.886474	-0.173849	-1.12806	dn	-1.24203	-1.02455
													U2af2	U2af2	ENSRNOG00000015914	1998.06	2111.26	0.0467141	0.946385	-0.0795011	-1.05665	dn	-1.11562	-1.0008
													Zfp503	Zfp503	ENSRNOG00000014237	84.0539	112.296	0.0312452	0.748502	-0.417922	-1.336	dn	-1.73894	-1.02643
													AABR07057460.1	AABR07057460.1	ENSRNOG00000014169	7.60168	11.6101	0.0424314	0.654749	-0.610986	-1.5273	dn	-2.29916	-1.01457
													AABR07067814.1	AABR07067814.1	ENSRNOG00000032289	1.83735	4.17859	0.0325274	0.439705	-1.18539	-2.27425	dn	-4.83038	-1.07077
													Hyou1	Hyou1	ENSRNOG00000010944	2080.15	2237.43	0.0470812	0.929707	-0.105153	-1.07561	dn	-1.15585	-1.00094
													ENSRNOG00000068626	---	ENSRNOG00000068626	4.03998	7.1932	0.0444607	0.561639	-0.832286	-1.7805	dn	-3.12524	-1.01439
													Lsr	Lsr	ENSRNOG00000021053	174.199	210.339	0.0431613	0.828183	-0.271978	-1.20746	dn	-1.44954	-1.00581
													Sdf2l1	Sdf2l1	ENSRNOG00000001859	116.136	155.46	0.00629515	0.747047	-0.420729	-1.3386	dn	-1.65011	-1.0859
													ENSRNOG00000039876	---	ENSRNOG00000039876	656.855	785.02	0.00298069	0.836737	-0.257154	-1.19512	dn	-1.34431	-1.06248
													Dhrsx	Dhrsx	ENSRNOG00000028323	236.396	287.27	0.0378912	0.822907	-0.281199	-1.2152	dn	-1.46072	-1.01096
													Rxrb	Rxrb	ENSRNOG00000000464	1711.09	1912.4	0.0366801	0.894737	-0.160464	-1.11765	dn	-1.24056	-1.00691
													ENSRNOG00000031607	---	ENSRNOG00000031607	0.443803	6.12816	0.00469702	0.0724204	-3.78746	-13.8083	dn	-85.2238	-2.23727
													Srsf2	Srsf2	ENSRNOG00000000248	820.554	960.982	0.0155117	0.85387	-0.227911	-1.17114	dn	-1.33097	-1.0305
													Hic1	Hic1	ENSRNOG00000057619	102.664	129.977	0.0249646	0.789863	-0.340326	-1.26604	dn	-1.556	-1.03012
													Ubtd1	Ubtd1	ENSRNOG00000013813	136.924	170.16	0.0331775	0.804679	-0.313515	-1.24273	dn	-1.51783	-1.01749
													AABR07000398.1	AABR07000398.1	ENSRNOG00000047746	12.9841	23.3524	0.00535701	0.556008	-0.846822	-1.79853	dn	-2.71853	-1.18988
													Card19	Card19	ENSRNOG00000016560	35.9824	50.4006	0.0253473	0.713927	-0.486152	-1.4007	dn	-1.88201	-1.04249
													ENSRNOG00000062742	---	ENSRNOG00000062742	25.6728	36.047	0.0447761	0.712205	-0.489636	-1.40409	dn	-1.95593	-1.00794
													ENSRNOG00000064247	---	ENSRNOG00000064247	8.52886	12.173	0.0371548	0.700634	-0.513266	-1.42728	dn	-1.99442	-1.02141
													ENSRNOG00000066929	---	ENSRNOG00000066929	97.8441	115.158	0.0496773	0.849653	-0.235054	-1.17695	dn	-1.3849	-1.00023
													C1qtnf4	C1qtnf4	ENSRNOG00000069579	2826.89	3412.03	0.0310178	0.828506	-0.271415	-1.20699	dn	-1.43202	-1.01732
													Zfp428	Zfp428	ENSRNOG00000019802	475.972	560.166	0.0116289	0.849697	-0.23498	-1.17689	dn	-1.33562	-1.03703
													Sh2b1	Sh2b1	ENSRNOG00000049181	1259.81	1375.21	0.0258003	0.916089	-0.126441	-1.0916	dn	-1.17904	-1.01064
													ENSRNOG00000052134	---	ENSRNOG00000052134	0.259581	3.84489	0.000736154	0.0675131	-3.88869	-14.8119	dn	-70.8366	-3.09717
													Arvcf	Arvcf	ENSRNOG00000001888	656.893	731.621	0.029452	0.89786	-0.155438	-1.11376	dn	-1.22719	-1.01082
													Evpl	Evpl	ENSRNOG00000009343	17.508	34.3964	0.0354422	0.509008	-0.974239	-1.9646	dn	-3.6861	-1.04709
													Sppl2b	Sppl2b	ENSRNOG00000057881	493.182	593.081	0.0302055	0.83156	-0.266108	-1.20256	dn	-1.42085	-1.01781
													Rhbdf1	Rhbdf1	ENSRNOG00000020594	151.162	188.839	0.0039226	0.800482	-0.32106	-1.24925	dn	-1.45319	-1.07393
													Hspa5	Hspa5	ENSRNOG00000018294	4733.14	5421.18	0.0257564	0.873082	-0.195811	-1.14537	dn	-1.29049	-1.01656
													Fau	Fau	ENSRNOG00000020982	455.541	535.58	0.0198073	0.850556	-0.233522	-1.1757	dn	-1.3472	-1.02604
													Lims2	Lims2	ENSRNOG00000016021	75.9549	108.085	0.00724554	0.702733	-0.508952	-1.42302	dn	-1.84091	-1.09999
